# Supplementary material for: Multi-Target Screening of Anti-Diabetic and Antioxidant Potential Bioactive Constituents from Dandelion
Source: Foods. 2025 Nov 21;14(23):3990. doi: 10.3390/foods14233990 (PMC12692036; doi:10.3390/foods14233990)
Supplement: Supplementary file 1 [file foods-14-03990-s001.zip]

Archive with 1 entries (1 files):
- foods-3969982-supplementary.pdf
